# Supplementary material for: Genetics of osteopontin in patients with chronic kidney disease: The German Chronic Kidney Disease study
Source: PLoS Genet. 2022 Apr 6;18(4):e1010139. doi: 10.1371/journal.pgen.1010139 (PMC9015153; doi:10.1371/journal.pgen.1010139)
Supplement: S1 Table — (XLSX) [file pgen.1010139.s013.xlsx]

## Sheet: S1 Table
S1 Table: Genome-wide association results for common variants (MAF≥0.01) with p-value <1E-06.
SNP	Chromosome	Position	Function	Gene(s)	Non-coded allele	Coded allele	Frequency, coded allele	Beta	SE	p-value	HWE p-value	Info*
rs1477603	4	88770998	intergenic	MEPE(dist=3030),SPP1(dist=125804)	C	T	0.73218	-0.0992622	0.0167304	3.17833e-09	0.855434	0.99999
rs12510320	4	88810174	intergenic	MEPE(dist=42206),SPP1(dist=86628)	T	C	0.508072	-0.0845003	0.0146755	9.03654e-09	0.076285	0.99737
rs62318300	4	88811174	intergenic	MEPE(dist=43206),SPP1(dist=85628)	T	C	0.469176	-0.0777594	0.0147737	1.47479e-07	0.151369	0.9936
rs4693901	4	88817116	intergenic	MEPE(dist=49148),SPP1(dist=79686)	G	A	0.47049	-0.076501	0.0147397	2.18648e-07	0.187072	0.99999
rs12509080	4	88817812	intergenic	MEPE(dist=49844),SPP1(dist=78990)	C	T	0.469818	-0.0766798	0.0147391	2.04665e-07	0.177484	0.99951
rs12501353	4	88817874	intergenic	MEPE(dist=49906),SPP1(dist=78928)	A	T	0.469608	-0.0769991	0.0147477	1.85222e-07	0.196791	0.99937
rs12513086	4	88817976	intergenic	MEPE(dist=50008),SPP1(dist=78826)	T	G	0.46953	-0.0769801	0.0147461	1.85968e-07	0.196791	0.99956
rs28532955	4	88818283	intergenic	MEPE(dist=50315),SPP1(dist=78519)	G	A	0.469471	-0.0769268	0.0147432	1.88555e-07	0.196808	1
rs28620206	4	88818369	intergenic	MEPE(dist=50401),SPP1(dist=78433)	C	T	0.469338	-0.0768957	0.0147494	1.92951e-07	0.217274	0.99976
rs4693902	4	88819152	intergenic	MEPE(dist=51184),SPP1(dist=77650)	G	A	0.469038	-0.077471	0.014758	1.5903e-07	0.217253	0.99879
rs4693903	4	88819180	intergenic	MEPE(dist=51212),SPP1(dist=77622)	G	A	0.469031	-0.07752	0.0147577	1.56106e-07	0.21728	0.99888
rs12511140	4	88819424	intergenic	MEPE(dist=51456),SPP1(dist=77378)	G	A	0.469233	-0.07769	0.0147537	1.4556e-07	0.228159	0.99965
rs12503426	4	88819537	intergenic	MEPE(dist=51569),SPP1(dist=77265)	A	G	0.469166	-0.0777451	0.0147529	1.42438e-07	0.228147	0.99999
rs12511124	4	88819568	intergenic	MEPE(dist=51600),SPP1(dist=77234)	C	G	0.46917	-0.0777396	0.014753	1.42749e-07	0.228159	0.99997
rs10009251	4	88820527	intergenic	MEPE(dist=52559),SPP1(dist=76275)	A	G	0.46868	-0.0775014	0.0147576	1.57156e-07	0.217229	0.99882
rs62315867	4	88820781	intergenic	MEPE(dist=52813),SPP1(dist=76021)	A	G	0.51142	-0.0876409	0.0146822	2.55242e-09	0.0810529	0.99675
rs28537561	4	88820845	intergenic	MEPE(dist=52877),SPP1(dist=75957)	T	C	0.466706	-0.0786075	0.0148078	1.15414e-07	0.239071	0.99267
rs28758613	4	88820859	intergenic	MEPE(dist=52891),SPP1(dist=75943)	A	G	0.466711	-0.0785953	0.0148076	1.15878e-07	0.239071	0.99268
rs4693904	4	88821490	intergenic	MEPE(dist=53522),SPP1(dist=75312)	G	A	0.4692	-0.0774848	0.0147542	1.57087e-07	0.228159	0.99969
rs12498148	4	88822052	intergenic	MEPE(dist=54084),SPP1(dist=74750)	C	T	0.469173	-0.0774528	0.0147548	1.59102e-07	0.228147	0.99952
rs12505719	4	88822074	intergenic	MEPE(dist=54106),SPP1(dist=74728)	A	C	0.469178	-0.0774407	0.0147546	1.5975e-07	0.228147	0.99954
rs4693905	4	88822449	intergenic	MEPE(dist=54481),SPP1(dist=74353)	C	A	0.469137	-0.0770426	0.014756	1.85242e-07	0.239405	0.99981
rs4693906	4	88822503	intergenic	MEPE(dist=54535),SPP1(dist=74299)	C	T	0.469135	-0.0770326	0.0147559	1.8587e-07	0.239405	0.9998
rs4693907	4	88822645	intergenic	MEPE(dist=54677),SPP1(dist=74157)	A	G	0.469141	-0.0770292	0.0147557	1.86033e-07	0.239427	0.99984
rs4693908	4	88822743	intergenic	MEPE(dist=54775),SPP1(dist=74059)	T	G	0.469145	-0.0770213	0.0147554	1.86461e-07	0.239405	0.99985
rs6845452	4	88823007	intergenic	MEPE(dist=55039),SPP1(dist=73795)	A	C	0.469111	-0.0769907	0.0147556	1.88602e-07	0.228162	0.99978
rs6845644	4	88823058	intergenic	MEPE(dist=55090),SPP1(dist=73744)	C	T	0.469165	-0.076963	0.0147539	1.89909e-07	0.228255	1
rs713538	4	88823410	intergenic	MEPE(dist=55442),SPP1(dist=73392)	C	A	0.469165	-0.076963	0.0147539	1.89909e-07	0.228255	1
rs713539	4	88823448	intergenic	MEPE(dist=55480),SPP1(dist=73354)	T	C	0.469165	-0.076963	0.0147539	1.89909e-07	0.228255	1
rs2869722	4	88823621	intergenic	MEPE(dist=55653),SPP1(dist=73181)	C	T	0.719561	-0.097741	0.0164933	3.31457e-09	0.859438	0.99978
rs17783002	4	88824216	intergenic	MEPE(dist=56248),SPP1(dist=72586)	A	G	0.469165	-0.076963	0.0147539	1.89909e-07	0.228255	1
rs2869721	4	88824496	intergenic	MEPE(dist=56528),SPP1(dist=72306)	A	C	0.469165	-0.0769629	0.0147539	1.89911e-07	0.228147	0.99999
rs2869720	4	88824646	intergenic	MEPE(dist=56678),SPP1(dist=72156)	A	G	0.469165	-0.0769633	0.0147539	1.89886e-07	0.228147	0.99999
rs2869719	4	88824667	intergenic	MEPE(dist=56699),SPP1(dist=72135)	C	T	0.469058	-0.0769526	0.0147582	1.92178e-07	0.239405	0.99957
rs36060267	4	88825012	intergenic	MEPE(dist=57044),SPP1(dist=71790)	T	C	0.469267	-0.0773042	0.01475	1.6645e-07	0.217274	0.99999
rs17783044	4	88825088	intergenic	MEPE(dist=57120),SPP1(dist=71714)	G	A	0.469259	-0.0773113	0.0147503	1.6613e-07	0.228147	0.99995
rs28684711	4	88826458	intergenic	MEPE(dist=58490),SPP1(dist=70344)	A	G	0.469268	-0.0773038	0.01475	1.66472e-07	0.217273	0.99999
rs28630038	4	88826495	intergenic	MEPE(dist=58527),SPP1(dist=70307)	T	C	0.469267	-0.0773039	0.01475	1.66467e-07	0.217273	0.99999
rs2009152	4	88826972	intergenic	MEPE(dist=59004),SPP1(dist=69830)	A	T	0.719646	-0.0981535	0.016492	2.84096e-09	0.831693	0.9996
rs12502739	4	88827443	intergenic	MEPE(dist=59475),SPP1(dist=69359)	T	C	0.469006	-0.0771543	0.0147579	1.78483e-07	0.228162	0.99933
rs12498766	4	88827466	intergenic	MEPE(dist=59498),SPP1(dist=69336)	G	A	0.469106	-0.0773157	0.0147545	1.67195e-07	0.217274	0.99933
rs13133865	4	88827897	intergenic	MEPE(dist=59929),SPP1(dist=68905)	T	A	0.469267	-0.0773041	0.01475	1.66451e-07	0.217273	1
rs6826633	4	88828598	intergenic	MEPE(dist=60630),SPP1(dist=68204)	T	C	0.469267	-0.0773042	0.01475	1.66446e-07	0.217368	1
rs13140622	4	88828775	intergenic	MEPE(dist=60807),SPP1(dist=68027)	T	C	0.469266	-0.0773064	0.01475	1.66325e-07	0.217274	0.99999
rs10018378	4	88829118	intergenic	MEPE(dist=61150),SPP1(dist=67684)	A	G	0.465837	-0.0787171	0.0148337	1.16597e-07	0.239009	0.98966
rs9995995	4	88829125	intergenic	MEPE(dist=61157),SPP1(dist=67677)	C	T	0.465842	-0.0787325	0.0148337	1.15937e-07	0.239009	0.98968
rs10007881	4	88829139	intergenic	MEPE(dist=61171),SPP1(dist=67663)	T	C	0.465841	-0.0787237	0.0148335	1.16271e-07	0.239009	0.98967
rs10018473	4	88829255	intergenic	MEPE(dist=61287),SPP1(dist=67547)	A	G	0.469271	-0.0773327	0.0147502	1.64786e-07	0.217274	0.99994
rs34586520	4	88829383	intergenic	MEPE(dist=61415),SPP1(dist=67419)	T	C	0.469269	-0.0773488	0.0147501	1.63802e-07	0.217273	0.99994
rs13121427	4	88830206	intergenic	MEPE(dist=62238),SPP1(dist=66596)	A	G	0.469048	-0.0767998	0.0147566	2.02552e-07	0.228162	0.99973
rs1026662	4	88830354	intergenic	MEPE(dist=62386),SPP1(dist=66448)	C	G	0.719537	-0.0977335	0.0164928	3.31983e-09	0.831776	0.9995
rs10013836	4	88830632	intergenic	MEPE(dist=62664),SPP1(dist=66170)	T	C	0.512265	-0.0864861	0.0146613	3.90459e-09	0.0761728	0.9999
rs17715954	4	88830717	intergenic	MEPE(dist=62749),SPP1(dist=66085)	A	C	0.469065	-0.0772022	0.0147514	1.73245e-07	0.228147	0.99999
rs11934731	4	88831249	intergenic	MEPE(dist=63281),SPP1(dist=65553)	G	A	0.675845	-0.0801534	0.0159633	5.31989e-07	0.43375	0.9995
rs34268974	4	88831459	intergenic	MEPE(dist=63491),SPP1(dist=65343)	C	G	0.469251	-0.0773207	0.0147532	1.66472e-07	0.206767	0.99919
rs17716041	4	88832384	intergenic	MEPE(dist=64416),SPP1(dist=64418)	G	T	0.709535	-0.0924434	0.0163308	1.59374e-08	0.889666	0.99952
rs1381949	4	88832799	intergenic	MEPE(dist=64831),SPP1(dist=64003)	G	A	0.534626	-0.0891832	0.0146873	1.3578e-09	0.0748988	0.99913
rs2219726	4	88833126	intergenic	MEPE(dist=65158),SPP1(dist=63676)	G	A	0.556332	-0.0929028	0.0148147	3.8962e-10	0.284032	0.99937
rs10011284	4	88833389	intergenic	MEPE(dist=65421),SPP1(dist=63413)	G	A	0.566563	-0.0965429	0.014843	8.58658e-11	0.268804	0.99942
rs10033310	4	88833448	intergenic	MEPE(dist=65480),SPP1(dist=63354)	A	C	0.719788	-0.0983688	0.0164986	2.66252e-09	0.859417	0.99962
rs7677919	4	88833662	intergenic	MEPE(dist=65694),SPP1(dist=63140)	C	G	0.719791	-0.0983672	0.0164985	2.66368e-09	0.859365	0.99963
rs7677947	4	88833764	intergenic	MEPE(dist=65796),SPP1(dist=63038)	A	G	0.719784	-0.0983809	0.0164975	2.64428e-09	0.859365	0.99973
rs4356885	4	88834364	intergenic	MEPE(dist=66396),SPP1(dist=62438)	C	T	0.719822	-0.0983407	0.0164971	2.68115e-09	0.859365	0.99996
rs7683960	4	88834454	intergenic	MEPE(dist=66486),SPP1(dist=62348)	A	G	0.719248	-0.0982515	0.016484	2.69257e-09	0.831852	0.99988
rs9991993	4	88834637	intergenic	MEPE(dist=66669),SPP1(dist=62165)	A	G	0.719828	-0.0983346	0.0164969	2.68648e-09	0.859365	0.99999
rs11097176	4	88834991	intergenic	MEPE(dist=67023),SPP1(dist=61811)	T	C	0.719828	-0.0983355	0.0164969	2.68566e-09	0.859365	1
rs2045831	4	88835097	intergenic	MEPE(dist=67129),SPP1(dist=61705)	C	T	0.719828	-0.0983355	0.0164969	2.68566e-09	0.859365	1
rs1351004	4	88835523	intergenic	MEPE(dist=67555),SPP1(dist=61279)	C	T	0.719828	-0.0983358	0.0164969	2.68538e-09	0.859365	1
rs1381948	4	88835950	intergenic	MEPE(dist=67982),SPP1(dist=60852)	T	C	0.719828	-0.0983363	0.016497	2.68484e-09	0.859401	1
rs716203	4	88836036	intergenic	MEPE(dist=68068),SPP1(dist=60766)	T	C	0.502684	-0.0825289	0.0147657	2.4043e-08	0.42346	0.9991
rs1463090	4	88836916	intergenic	MEPE(dist=68948),SPP1(dist=59886)	G	T	0.71983	-0.0984023	0.0164983	2.62802e-09	0.887264	0.99985
rs11935481	4	88837004	intergenic	MEPE(dist=69036),SPP1(dist=59798)	C	T	0.719831	-0.0984116	0.0164984	2.61963e-09	0.887264	0.99983
rs4693909	4	88837705	intergenic	MEPE(dist=69737),SPP1(dist=59097)	C	T	0.566468	-0.0962487	0.0148445	9.82617e-11	0.281815	0.99999
rs13147471	4	88838825	intergenic	MEPE(dist=70857),SPP1(dist=57977)	A	C	0.565869	-0.0966087	0.0148666	8.92638e-11	0.351935	0.99867
rs6817223	4	88839497	intergenic	MEPE(dist=71529),SPP1(dist=57305)	T	C	0.687256	-0.084754	0.0158983	1.02065e-07	0.318764	1
rs6846509	4	88840386	intergenic	MEPE(dist=72418),SPP1(dist=56416)	C	T	0.718504	-0.0977403	0.016479	3.21406e-09	0.887605	0.99997
rs4693910	4	88840913	intergenic	MEPE(dist=72945),SPP1(dist=55889)	G	A	0.718491	-0.0976667	0.0164858	3.35109e-09	0.887675	0.99916
rs4235083	4	88842430	intergenic	MEPE(dist=74462),SPP1(dist=54372)	T	C	0.718448	-0.097496	0.0164955	3.64256e-09	0.887675	0.99789
rs28569233	4	88842894	intergenic	MEPE(dist=74926),SPP1(dist=53908)	C	T	0.718341	-0.0971675	0.0164986	4.13389e-09	0.915623	0.99763
rs28431773	4	88843259	intergenic	MEPE(dist=75291),SPP1(dist=53543)	C	G	0.718251	-0.0970439	0.0165106	4.43696e-09	0.971819	0.99664
rs2126651	4	88843810	intergenic	MEPE(dist=75842),SPP1(dist=52992)	C	T	0.565288	-0.0944823	0.0148873	2.40166e-10	0.415435	0.9973
rs11097177	4	88847495	intergenic	MEPE(dist=79527),SPP1(dist=49307)	G	A	0.717292	-0.0956874	0.0164761	6.73543e-09	0.971886	0.9992
rs6532032	4	88847703	intergenic	MEPE(dist=79735),SPP1(dist=49099)	A	C	0.611191	-0.089352	0.015077	3.30888e-09	0.196037	1
rs6811514	4	88848016	intergenic	MEPE(dist=80048),SPP1(dist=48786)	G	C	0.510229	-0.0896476	0.0148065	1.51272e-09	0.731548	0.99939
rs13130558	4	88848608	intergenic	MEPE(dist=80640),SPP1(dist=48194)	G	A	0.582359	-0.079006	0.01509	1.71292e-07	0.860051	0.9992
rs10002782	4	88848625	intergenic	MEPE(dist=80657),SPP1(dist=48177)	A	G	0.717245	-0.0955708	0.01647	6.93563e-09	0.971886	0.99974
rs1477602	4	88849669	intergenic	MEPE(dist=81701),SPP1(dist=47133)	G	A	0.717276	-0.0954496	0.0164707	7.25467e-09	0.971896	1
rs7440119	4	88852434	intergenic	MEPE(dist=84466),SPP1(dist=44368)	A	T	0.648765	-0.0975341	0.0155076	3.4634e-10	0.801918	0.99994
rs10005067	4	88852643	intergenic	MEPE(dist=84675),SPP1(dist=44159)	T	C	0.499796	-0.0862411	0.0147882	5.83681e-09	0.606974	0.9999
rs12504187	4	88853670	intergenic	MEPE(dist=85702),SPP1(dist=43132)	T	C	0.717105	-0.0952849	0.0164751	7.76685e-09	1	0.99927
rs9968306	4	88855003	intergenic	MEPE(dist=87035),SPP1(dist=41799)	G	T	0.717275	-0.0954433	0.0164707	7.27227e-09	0.971886	0.99997
rs35386790	4	88855724	intergenic	MEPE(dist=87756),SPP1(dist=41078)	T	C	0.499898	-0.0869168	0.0147845	4.40324e-09	0.587147	0.99997
rs1477601	4	88856077	intergenic	MEPE(dist=88109),SPP1(dist=40725)	A	G	0.510312	-0.0895792	0.0147988	1.52663e-09	0.71006	0.99999
rs1477600	4	88856229	intergenic	MEPE(dist=88261),SPP1(dist=40573)	G	A	0.592914	-0.0830709	0.0151699	4.56715e-08	0.614752	1
rs1463117	4	88856264	intergenic	MEPE(dist=88296),SPP1(dist=40538)	G	A	0.510315	-0.0895932	0.014799	1.51859e-09	0.731464	0.99997
rs1463116	4	88856342	intergenic	MEPE(dist=88374),SPP1(dist=40460)	A	G	0.64877	-0.0975501	0.0155076	3.44123e-10	0.801918	0.99998
rs11934026	4	88856586	intergenic	MEPE(dist=88618),SPP1(dist=40216)	T	C	0.592957	-0.0833083	0.0151748	4.22471e-08	0.614703	0.99964
rs10516796	4	88856733	intergenic	MEPE(dist=88765),SPP1(dist=40069)	C	T	0.592966	-0.0833504	0.0151756	4.16579e-08	0.614703	0.9996
rs28706870	4	88856880	intergenic	MEPE(dist=88912),SPP1(dist=39922)	C	T	0.510407	-0.0899791	0.0148061	1.31587e-09	0.753079	0.99947
rs10008869	4	88863231	intergenic	MEPE(dist=95263),SPP1(dist=33571)	G	C	0.497997	-0.083909	0.0148583	1.72219e-08	0.66807	0.99174
rs10033134	4	88863345	intergenic	MEPE(dist=95377),SPP1(dist=33457)	A	G	0.49792	-0.0838079	0.0148583	1.79134e-08	0.66807	0.99172
rs10033411	4	88863653	intergenic	MEPE(dist=95685),SPP1(dist=33149)	A	G	0.525917	-0.0834153	0.0148622	2.10302e-08	0.547317	0.99166
rs10007241	4	88867706	intergenic	MEPE(dist=99738),SPP1(dist=29096)	C	G	0.527866	-0.0810361	0.014862	5.20928e-08	0.646417	0.99383
rs6532035	4	88867961	intergenic	MEPE(dist=99993),SPP1(dist=28841)	T	C	0.53563	-0.0892621	0.0148555	2.00578e-09	0.88578	0.99996
rs10029763	4	88867996	intergenic	MEPE(dist=100028),SPP1(dist=28806)	A	T	0.534909	-0.0891823	0.0148788	2.19545e-09	1	0.99938
rs7437282	4	88868189	intergenic	MEPE(dist=100221),SPP1(dist=28613)	G	C	0.515639	-0.0921334	0.0148925	6.65073e-10	0.688723	0.99878
rs7675978	4	88868498	intergenic	MEPE(dist=100530),SPP1(dist=28304)	G	A	0.511177	-0.0892959	0.0148407	1.90653e-09	0.977185	0.99941
rs7675985	4	88868506	intergenic	MEPE(dist=100538),SPP1(dist=28296)	G	A	0.51123	-0.0893335	0.0148357	1.85427e-09	0.977185	0.99976
rs7675842	4	88868617	intergenic	MEPE(dist=100649),SPP1(dist=28185)	C	T	0.534037	-0.0904849	0.0148601	1.22224e-09	0.931347	0.99958
rs7676233	4	88868655	intergenic	MEPE(dist=100687),SPP1(dist=28147)	G	A	0.51116	-0.0884464	0.0148381	2.68682e-09	0.954406	0.99954
rs6532037	4	88868955	intergenic	MEPE(dist=100987),SPP1(dist=27847)	A	G	0.534131	-0.0899642	0.0148534	1.49215e-09	0.885833	0.99991
rs1564150	4	88868967	intergenic	MEPE(dist=100999),SPP1(dist=27835)	G	A	0.511236	-0.0887925	0.014835	2.31343e-09	0.931656	0.99981
rs7676673	4	88869086	intergenic	MEPE(dist=101118),SPP1(dist=27716)	C	T	0.510789	-0.0884869	0.0148452	2.68859e-09	1	0.99944
rs4693921	4	88869684	intergenic	MEPE(dist=101716),SPP1(dist=27118)	C	T	0.510883	-0.0885306	0.0148388	2.60024e-09	1	0.99989
rs7688878	4	88870406	intergenic	MEPE(dist=102438),SPP1(dist=26396)	G	A	0.510656	-0.0893632	0.0148615	1.95264e-09	1	0.997
rs1004395	4	88870576	intergenic	MEPE(dist=102608),SPP1(dist=26226)	A	T	0.534061	-0.090546	0.014884	1.26568e-09	0.885833	0.99591
rs7377304	4	187129780	intronic	CYP4V2	T	G	0.479421	-0.084784	0.0147577	9.74534e-09	0.302801	0.99773
rs1053094	4	187133031	UTR3	CYP4V2	A	T	0.479237	-0.0848094	0.0147607	9.7136e-09	0.316437	0.99776
rs12331051	4	187139807	intergenic	CYP4V2(dist=5190),KLKB1(dist=8865)	C	T	0.48909	-0.127595	0.0149103	1.52423e-17	0.667958	0.98976
rs12331618	4	187139939	intergenic	CYP4V2(dist=5322),KLKB1(dist=8733)	A	G	0.500846	-0.132987	0.0147744	3.13717e-19	1	0.99939
rs28797242	4	187140276	intergenic	CYP4V2(dist=5659),KLKB1(dist=8396)	C	T	0.383764	-0.0979482	0.0152497	1.46313e-10	0.975899	0.99949
rs11132382	4	187143802	intergenic	CYP4V2(dist=9185),KLKB1(dist=4870)	T	G	0.500879	-0.132993	0.0147772	3.17406e-19	1	0.99902
rs2221843	4	187144200	intergenic	CYP4V2(dist=9583),KLKB1(dist=4472)	G	C	0.808396	-0.0938662	0.0188141	6.27502e-07	0.611682	0.99826
rs4862669	4	187145222	intergenic	CYP4V2(dist=10605),KLKB1(dist=3450)	G	C	0.500866	-0.133083	0.0147784	3.02549e-19	1	0.99902
rs10014399	4	187146359	intergenic	CYP4V2(dist=11742),KLKB1(dist=2313)	G	C	0.808171	-0.0945499	0.0188011	5.10814e-07	0.612107	0.99903
rs9994208	4	187146687	intergenic	CYP4V2(dist=12070),KLKB1(dist=1985)	A	G	0.629521	-0.111919	0.015385	4.02925e-13	0.667895	0.99931
rs4253236	4	187148071	upstream	KLKB1	T	C	0.629476	-0.111799	0.0153804	4.19824e-13	0.64588	0.99996
rs2048	4	187148133	upstream	KLKB1	G	T	0.500774	-0.133696	0.0147741	2.03639e-19	1	0.99983
rs4253238	4	187148387	upstream	KLKB1	C	T	0.500794	-0.133768	0.0147727	1.93233e-19	1	0.99993
rs1912826	4	187149540	intronic	KLKB1	G	A	0.500791	-0.133768	0.0147728	1.93397e-19	1	0.99992
rs3775298	4	187150478	intronic	KLKB1	A	G	0.501333	-0.133374	0.0147783	2.5339e-19	1	0.99933
rs1511801	4	187150710	intronic	KLKB1	A	T	0.501355	-0.133104	0.0147734	2.90634e-19	1	0.99975
rs1511802	4	187150806	intronic	KLKB1	T	C	0.38436	-0.0972647	0.01525	1.95953e-10	0.927812	0.99989
rs4241815	4	187152142	intronic	KLKB1	C	T	0.501339	-0.133264	0.0147719	2.61569e-19	1	0.99963
rs4241816	4	187152327	intronic	KLKB1	A	T	0.501304	-0.133315	0.0147715	2.53016e-19	0.977202	0.99957
rs4241817	4	187152658	intronic	KLKB1	T	C	0.501296	-0.133413	0.01477	2.36434e-19	0.977202	0.9996
rs4253244	4	187153775	intronic	KLKB1	C	A	0.629663	-0.112091	0.0153905	3.78293e-13	0.64569	0.99921
rs4241818	4	187153786	intronic	KLKB1	T	C	0.501296	-0.133596	0.0147685	2.09789e-19	0.977194	0.99956
rs4253248	4	187155488	intronic	KLKB1	G	A	0.501304	-0.133782	0.0147673	1.86017e-19	0.977194	0.99954
rs4253251	4	187156473	intronic	KLKB1	C	G	0.808491	-0.0951328	0.018837	4.57108e-07	0.746501	0.99885
rs4253252	4	187157458	intronic	KLKB1	T	G	0.501567	-0.134012	0.014766	1.60481e-19	0.977194	0.99975
rs3733402	4	187158034	exonic	KLKB1	G	A	0.501429	-0.134014	0.0147651	1.59408e-19	0.954422	0.99999
rs4253253	4	187158433	intronic	KLKB1	A	G	0.366733	-0.0904249	0.0153334	3.94416e-09	0.518109	0.99774
rs4253254	4	187158508	intronic	KLKB1	C	T	0.501607	-0.133929	0.0147614	1.64603e-19	0.931679	0.99977
rs4253255	4	187158922	intronic	KLKB1	G	C	0.50152	-0.133962	0.0147642	1.63811e-19	0.977194	0.99973
rs4253256	4	187159282	intronic	KLKB1	G	C	0.630348	-0.111907	0.0153947	4.18818e-13	0.667603	0.99871
rs66530140	4	187161211	intronic	KLKB1	T	C	0.502446	-0.134338	0.0147687	1.33488e-19	0.86386	0.99768
rs35984397	4	187161501	intronic	KLKB1	G	A	0.501581	-0.134369	0.0147663	1.29218e-19	0.954408	0.99911
rs28380417	4	187161506	intronic	KLKB1	A	T	0.80928	-0.0940614	0.0188634	6.36251e-07	0.710895	0.99835
rs4253269	4	187163511	intronic	KLKB1	C	T	0.307853	0.0899509	0.0161566	2.72323e-08	0.614963	0.99809
rs4253273	4	187163626	intronic	KLKB1	C	G	0.680321	-0.101475	0.0158046	1.48612e-10	0.340616	0.99846
rs4253277	4	187163881	intronic	KLKB1	G	A	0.809278	-0.0944361	0.0188683	5.78205e-07	0.711048	0.9984
rs4253281	4	187164349	intronic	KLKB1	G	A	0.501197	-0.134829	0.0147834	1.07224e-19	1	0.99803
rs4253282	4	187164399	intronic	KLKB1	C	T	0.501327	-0.134866	0.0147779	1.01603e-19	1	0.99845
rs4253283	4	187165211	intronic	KLKB1	T	C	0.680317	-0.101472	0.0158049	1.48935e-10	0.357587	0.99859
rs34899763	4	187165433	intronic	KLKB1	T	A	0.680265	-0.101468	0.0158071	1.50019e-10	0.357587	0.99842
rs80177406	4	187166024	intronic	KLKB1	G	A	0.366317	-0.0904696	0.0153386	3.92233e-09	0.498185	0.99731
rs2175494	4	187168782	intronic	KLKB1	T	A	0.809348	-0.0936907	0.0188723	7.12306e-07	0.781006	0.99898
rs2175495	4	187169123	intronic	KLKB1	C	T	0.387834	-0.0969321	0.0152076	2.01177e-10	0.833184	0.99776
rs1973612	4	187169167	intronic	KLKB1	C	T	0.500948	-0.134902	0.0147744	9.74744e-20	1	0.99947
rs2137145	4	187169266	intronic	KLKB1	A	G	0.809229	-0.0942689	0.01887	6.0667e-07	0.781138	0.99904
rs4253294	4	187169650	intronic	KLKB1	A	G	0.680214	-0.101757	0.0157979	1.29951e-10	0.340868	0.99948
rs4253295	4	187170222	intronic	KLKB1	A	G	0.384047	-0.100272	0.0152342	5.12829e-11	0.951826	0.99933
rs4253297	4	187170747	intronic	KLKB1	C	T	0.384055	-0.100325	0.0152342	5.01003e-11	0.951826	0.99936
rs4253299	4	187171355	intronic	KLKB1	A	G	0.809324	-0.0935326	0.0188697	7.41023e-07	0.781021	0.99941
rs2304595	4	187172280	intronic	KLKB1	G	A	0.400133	-0.0983719	0.0150835	7.6467e-11	0.676838	0.99996
rs4253303	4	187173546	intronic	KLKB1	G	A	0.385471	-0.0999095	0.0152537	6.35132e-11	0.975933	0.99593
rs4253304	4	187173571	intronic	KLKB1	G	C	0.399931	-0.0988812	0.0150843	6.12776e-11	0.676851	0.99979
rs4253305	4	187173691	intronic	KLKB1	A	G	0.399921	-0.0989226	0.0150843	6.01733e-11	0.676851	0.9998
rs4253308	4	187174363	intronic	KLKB1	A	C	0.38388	-0.100699	0.0152314	4.21748e-11	0.927796	0.99975
rs4253311	4	187174683	intronic	KLKB1	A	G	0.500715	-0.135915	0.0147769	5.29218e-20	0.954412	1
rs4253313	4	187175177	intronic	KLKB1	A	G	0.680108	-0.101768	0.0157942	1.28072e-10	0.357603	0.99972
rs2292423	4	187175722	intronic	KLKB1	T	A	0.399896	-0.0993972	0.0150845	4.88201e-11	0.676742	0.99955
rs4253320	4	187176626	intronic	KLKB1	C	T	0.383907	-0.100928	0.0152354	3.85788e-11	0.927796	0.9989
rs4241821	4	187176834	intronic	KLKB1	T	C	0.809173	-0.0935021	0.0188519	7.29438e-07	0.711084	0.99956
rs3775303	4	187178014	intronic	KLKB1	A	T	0.39999	-0.0996844	0.0150862	4.32065e-11	0.676742	0.99901
rs4861709	4	187178186	intronic	KLKB1	C	T	0.680076	-0.101723	0.0157913	1.29474e-10	0.357603	0.99986
rs4241822	4	187178300	intronic	KLKB1	T	C	0.40001	-0.0997308	0.0150862	4.23198e-11	0.676742	0.99896
rs4253326	4	187178599	intronic	KLKB1	C	T	0.809168	-0.0940383	0.0188555	6.33402e-07	0.74599	0.99999
rs925453	4	187179210	exonic	KLKB1	T	C	0.682536	-0.102026	0.0158015	1.17371e-10	0.248346	0.99975
rs4253332	4	187179803	downstream	KLKB1	T	C	0.673201	-0.0969128	0.015747	8.13862e-10	0.41692	0.99712
rs3733873	5	176561113	intronic	NSD1	T	C	0.182674	0.100405	0.0193298	2.13817e-07	0.598359	0.99619
rs5030873	5	176815124	exonic	SLC34A1	T	C	0.330098	-0.0779709	0.0157265	7.36632e-07	0.38281	0.99503
rs35610898	5	176815766	intronic	SLC34A1	G	C	0.330074	-0.078374	0.0157185	6.37415e-07	0.38281	0.99593
rs3812035	5	176817143	UTR3	SLC34A1	G	T	0.331397	-0.0780799	0.0157011	6.8219e-07	0.47805	0.99895
rs55785724	5	176817583	intronic	SLC34A1	A	T	0.331034	-0.0781612	0.0157312	6.97507e-07	0.401574	0.99374
rs6420094	5	176817636	intronic	SLC34A1	A	G	0.332284	-0.0785912	0.0157433	6.18145e-07	0.562144	0.99375
rs6556314	5	176819252	intronic	SLC34A1	C	T	0.330653	-0.0789137	0.0157904	6.00837e-07	0.438276	0.98738
rs6556316	5	176821375	intronic	SLC34A1	C	T	0.331544	-0.0804901	0.015855	3.98434e-07	0.478166	0.979
rs6420095	5	176821449	intronic	SLC34A1	A	C	0.331625	-0.0805335	0.0158577	3.94569e-07	0.47825	0.97851
rs6862195	5	176822512	intronic	SLC34A1	G	T	0.330933	-0.0806198	0.0158935	4.07157e-07	0.43867	0.97424
rs7447593	5	176824137	intronic	SLC34A1	C	G	0.330615	-0.079719	0.0159872	6.36365e-07	0.518499	0.96541
rs4976691	5	176827815	upstream	PFN3	C	G	0.632782	-0.135661	0.0159527	2.40465e-17	0.926492	0.92462
rs17876031	5	176831119	intronic	F12	A	G	0.637243	-0.137042	0.0159825	1.31794e-17	0.828663	0.92752
rs4976649	5	176833415	intronic	F12	G	A	0.520372	-0.0885649	0.0157465	1.96477e-08	0.510171	0.88067
rs1801020	5	176836532	UTR5	F12	A	G	0.745746	-0.178188	0.0171932	6.54486e-25	0.597806	0.97476
rs13155336	5	176838595	intergenic	F12(dist=2018),GRK6(dist=15092)	C	T	0.105847	0.140843	0.0250852	2.07914e-08	0.762352	0.93037
rs2731675	5	176839585	intergenic	F12(dist=3008),GRK6(dist=14102)	G	A	0.0946421	0.143562	0.0256301	2.24391e-08	0.155897	0.99856
rs2731674	5	176839890	intergenic	F12(dist=3313),GRK6(dist=13797)	T	G	0.745302	-0.17743	0.0170669	4.7021e-25	0.706575	0.98636
rs2731673	5	176839898	intergenic	F12(dist=3321),GRK6(dist=13789)	T	C	0.745237	-0.177502	0.0170657	4.46838e-25	0.678969	0.98654
rs2545801	5	176841339	intergenic	F12(dist=4762),GRK6(dist=12348)	T	C	0.741893	-0.165878	0.0169848	2.51149e-22	0.765333	0.97942
rs2731672	5	176842474	intergenic	F12(dist=5897),GRK6(dist=11213)	T	C	0.744768	-0.175801	0.0169439	5.81059e-25	0.76353	0.99787
rs139346768	11	47089637	intronic	C11orf49	A	G	0.0152754	-0.309929	0.061974	5.90402e-07	1	0.95604
rs149639773	11	47109498	intronic	C11orf49	C	T	0.0144818	-0.317868	0.0643896	8.21282e-07	1	0.93126
rs182879407	11	47220778	intergenic	PACSIN3(dist=12768),DDB2(dist=15715)	C	T	0.014578	-0.319482	0.0644582	7.42253e-07	1	0.92352
rs17539229	13	44303296	intronic	ENOX1	C	T	0.0645732	0.158412	0.0317394	6.21398e-07	0.635315	0.89792
rs4291888	15	92256711	intergenic	SV2B(dist=412172),SLCO3A1(dist=140227)	A	T	0.0101472	-0.397966	0.0754403	1.38292e-07	1	0.97494
rs7164995	15	92260856	intergenic	SV2B(dist=416317),SLCO3A1(dist=136082)	C	T	0.0100497	-0.40432	0.0754631	8.80812e-08	1	0.98313
rs12438667	15	92261184	intergenic	SV2B(dist=416645),SLCO3A1(dist=135754)	T	C	0.0100366	-0.391038	0.0751103	2.00654e-07	1	0.99392
SNP: single nucleotide polymorphism; HWE: Hardy-Weinberg equilibrium
* Info: metric on imputation quality
bold: all associations with p-value <5E-08 (genome-wide significant)
grey background: index variants
Human genome build: GRCh37
