# Supplementary material for: Genetics of osteopontin in patients with chronic kidney disease: The German Chronic Kidney Disease study
Source: PLoS Genet. 2022 Apr 6;18(4):e1010139. doi: 10.1371/journal.pgen.1010139 (PMC9015153; doi:10.1371/journal.pgen.1010139)
Supplement: S2 Table — (XLSX) [file pgen.1010139.s014.xlsx]

## Sheet: S2 Table
S2 Table: Extended annotation of the three top SNPs identified in OPN GWAS in the GCKD study.
RSID	rs10011284	rs4253311	rs2731673	Source/Comment (status: 2022-01-25)
Chr:position (GRCh37)	4:88833389	4:187174683	5:176839898
Alleles	A/G	G/A	C/T
Allele frequency, EUR (1000 Genome)	A=0.55	G=0.52	C=0.78	FAVOR
Gene assignment
Gencode Comprehensive Category	intergenic	intronic	intergenic	UCSC Genome Browser
Nearest gene(s)	MEPE (dist=65421), SPP1 (dist=63413)	KLKB1	F12 (dist=3321), GRK6 (dist=13789)	Annovar
Funseq Description	noncoding	noncoding	noncoding	FAVOR
Assigned gene with highest score	SPP1 (0.224)	F11 (0.233)	F12 (0.233)	Open Targets Genetics
Predicted variant effect and clinical relevance
CADD PHRED	0.21	2.21	5.92	FAVOR / CADD PHRED is an integrative score for scoring the deleteriousness of single nucleotide variants.
CAGE Promoter	NO	NO	NO	FAVOR / CAGE defined promoter sites from Fantom 5.
CAGE Enhancer	NO	NO	NO	FAVOR / CAGE defined permissive Enhancer sites from Fantom 5.
GeneHancer	YES	NO	YES	FAVOR / Predicted human enhancer sites from the GeneHancer database.
SuperEnhancer	YES	NO	YES	FAVOR / Predicted super-enhancer sites and targets in a range of human cell types.
Clinical Significance	NA	NA	NA	FAVOR
ENCODE histone modifications
Dnase	0.46	0.18	1.28	FAVOR / Maximum Encode DNase-seq level over 12 cell lines. Range: [0.001, 118672]
H2AFZ	7.79	10.67	32.82	FAVOR / Maximum Encode H2AFZ level over 13 cell lines. Range: [0.031, 96.072]
H3K27ac	42.92	4.02	23.43	FAVOR / Maximum Encode H3K27ac level over 14 cell lines. Range: [0.013, 288.608]
H3K4me1	20.25	3.07	39.9	FAVOR / Maximum Encode H3K4me1 level over 13 cell lines. Range: [0.015, 91.954]
H3K4me2	14.24	3.83	44.97	FAVOR / Maximum Encode H3K4me2 level over 14 cell lines. Range: [0.024, 148.887]
H3K4me3	6.78	5.32	20.36	FAVOR / Maximum Encode H3K4me3 level over 14 cell lines. Range: [0.012, 239.512]
H3K9ac	14.15	5.97	14.29	FAVOR / Maximum Encode H3K9ac level over 13 cell lines. Range: [0.019, 281.187]
H4K20me1	4.04	7.09	9.64	FAVOR / Maximum Encode H4K20me1 level over 11 cell lines. Range: [0.054, 73.230]
H3K9me3	4.35	6.79	12	FAVOR / Maximum Encode H3K9me3 level over 14 cell lines. Range: [0.011, 58.712]
H3K27me3	17.87	15.36	23.64	FAVOR / Maximum Encode H3K27me3 level over 14 cell lines. Range: [0.014, 87.122]
H3K36me3	1.12	1.87	5.78	FAVOR / Maximum Encode H3K36me3 level over 10 cell lines. Range: [0.009, 56.176]
H3K79me2	2.98	1.68	5.39	FAVOR / Maximum Encode H3K79me2 level over 13 cell lines. Range: [0.015, 118.706]
ENCODE predicted chromatin state
Active TSS	1	0	11	RegulomeDB / Number of tissues with the predicted chromatin state out of 127 tissues.
Strong transcription	9	43	9
Enhancers	36	0	24
Repressed PolyComb	19	9	46
Quiescent/Low	62	75	37
RegulomeDB:
RegulomeDB Score	0.609	0.552	0.609	The RegulomeDB probability score is ranging from 0 to 1, with 1 being most likely to be a regulatory variant.
URLs:
UCSC Genome Browser: https://genome.ucsc.edu
FAVOR: http://favor.genohub.org
Open Targets Genetics: https://genetics.opentargets.org
RegulomeDB: https://regulomedb.org
