# Supplementary material for: Genetics of osteopontin in patients with chronic kidney disease: The German Chronic Kidney Disease study
Source: PLoS Genet. 2022 Apr 6;18(4):e1010139. doi: 10.1371/journal.pgen.1010139 (PMC9015153; doi:10.1371/journal.pgen.1010139)
Supplement: S3 Table — (XLSX) [file pgen.1010139.s015.xlsx]

## Sheet: S3 Table
S3 Table: 99% credible sets for the replicated OPN loci.
Index SNP	SNP	Chromosome	Position	Index in credible set	PPA	cumulative PPA	CADD	Noncoding effect
rs10011284 (4:88833389)	rs10011284	4	88833389	1	0.149904	0.149904	3.281
rs10011284 (4:88833389)	rs13147471	4	88838825	2	0.144088	0.293992	3.387
rs10011284 (4:88833389)	rs4693909	4	88837705	3	0.133465	0.427457	9.942
rs10011284 (4:88833389)	rs2126651	4	88843810	4	0.0613437	0.4888	3.248
rs10011284 (4:88833389)	rs2219726	4	88833126	5	0.0412426	0.530043	2.671
rs10011284 (4:88833389)	rs1463116	4	88856342	6	0.0386851	0.568728	0.661
rs10011284 (4:88833389)	rs7440119	4	88852434	7	0.0384697	0.607198	4.002
rs10011284 (4:88833389)	rs7437282	4	88868189	8	0.0256203	0.632818	5.195
rs10011284 (4:88833389)	rs7675842	4	88868617	9	0.0153384	0.648156	2.481
rs10011284 (4:88833389)	rs1004395	4	88870576	10	0.0148053	0.662962	0.634
rs10011284 (4:88833389)	rs28706870	4	88856880	11	0.014571	0.677533	0.716
rs10011284 (4:88833389)	rs1381949	4	88832799	12	0.0145633	0.692096	16.38
rs10011284 (4:88833389)	rs6532037	4	88868955	13	0.0129495	0.705046	1.689
rs10011284 (4:88833389)	rs6811514	4	88848016	14	0.0129328	0.717978	5.911
rs10011284 (4:88833389)	rs1463117	4	88856264	15	0.0129126	0.730891	1.647
rs10011284 (4:88833389)	rs1477601	4	88856077	16	0.0128544	0.743745	4.884
rs10011284 (4:88833389)	rs7675985	4	88868506	17	0.0107984	0.754544	4.989
rs10011284 (4:88833389)	rs7675978	4	88868498	18	0.0105319	0.765076	2.556
rs10011284 (4:88833389)	rs7688878	4	88870406	19	0.0102732	0.775349	3.86
rs10011284 (4:88833389)	rs6532035	4	88867961	20	0.0100536	0.785403	1.289
rs10011284 (4:88833389)	rs10029763	4	88867996	21	0.0092606	0.794663	1.28
rs10011284 (4:88833389)	rs1564150	4	88868967	22	0.00893888	0.803602	2.958
rs10011284 (4:88833389)	rs62315867	4	88820781	23	0.00848726	0.812089	3.074
rs10011284 (4:88833389)	rs4693921	4	88869684	24	0.00808328	0.820173	0.993
rs10011284 (4:88833389)	rs7676233	4	88868655	25	0.00786123	0.828034	2.911
rs10011284 (4:88833389)	rs7676673	4	88869086	26	0.00784446	0.835878	7.651
rs10011284 (4:88833389)	rs6532032	4	88847703	27	0.00625863	0.842137	1.56
rs10011284 (4:88833389)	rs10013836	4	88830632	28	0.00592299	0.84806	2.274
rs10011284 (4:88833389)	rs11935481	4	88837004	29	0.00555773	0.853618	5.597
rs10011284 (4:88833389)	rs1463090	4	88836916	30	0.0055431	0.859161	0.645
rs10011284 (4:88833389)	rs7677947	4	88833764	31	0.00551604	0.864677	1.336
rs10011284 (4:88833389)	rs10033310	4	88833448	32	0.00548331	0.87016	0.375
rs10011284 (4:88833389)	rs7677919	4	88833662	33	0.00548176	0.875642	0.365
rs10011284 (4:88833389)	rs4356885	4	88834364	34	0.00545322	0.881095	2.796
rs10011284 (4:88833389)	rs7683960	4	88834454	35	0.00545121	0.886546	5.678
rs10011284 (4:88833389)	rs1351004	4	88835523	36	0.00544731	0.891994	2.733
rs10011284 (4:88833389)	rs1381948	4	88835950	37	0.00544702	0.897441	1.352
rs10011284 (4:88833389)	rs11097176	4	88834991	38	0.00544681	0.902887	2.041
rs10011284 (4:88833389)	rs2045831	4	88835097	39	0.00544681	0.908334	4.991
rs10011284 (4:88833389)	rs9991993	4	88834637	40	0.00544531	0.913779	4.342
rs10011284 (4:88833389)	rs35386790	4	88855724	41	0.005212	0.918991	2.209
rs10011284 (4:88833389)	rs2009152	4	88826972	42	0.00520456	0.924196	0.517
rs10011284 (4:88833389)	rs6846509	4	88840386	43	0.00471238	0.928908	0.562
rs10011284 (4:88833389)	rs2869722	4	88823621	44	0.00457855	0.933487	3.968
rs10011284 (4:88833389)	rs1026662	4	88830354	45	0.00457277	0.93806	1.959
rs10011284 (4:88833389)	rs4693910	4	88840913	46	0.00454498	0.942605	1.329
rs10011284 (4:88833389)	rs1477603	4	88770998	47	0.00448936	0.947094	4.739
rs10011284 (4:88833389)	rs4235083	4	88842430	48	0.00423195	0.951326	8.576
rs10011284 (4:88833389)	rs10005067	4	88852643	49	0.00409418	0.95542	6.21
rs10011284 (4:88833389)	rs28569233	4	88842894	50	0.00380828	0.959228	5.569
rs10011284 (4:88833389)	rs28431773	4	88843259	51	0.00358232	0.962811	2.396
rs10011284 (4:88833389)	rs12510320	4	88810174	52	0.00288146	0.965692	1.031
rs10011284 (4:88833389)	rs11097177	4	88847495	53	0.00255465	0.968247	9.43
rs10011284 (4:88833389)	rs10002782	4	88848625	54	0.0024969	0.970744	3.807
rs10011284 (4:88833389)	rs1477602	4	88849669	55	0.00240517	0.973149	2.803
rs10011284 (4:88833389)	rs9968306	4	88855003	56	0.00240067	0.97555	0.74
rs10011284 (4:88833389)	rs12504187	4	88853670	57	0.00227091	0.977821	1.761
rs10011284 (4:88833389)	rs10008869	4	88863231	58	0.00160655	0.979427	0.003
rs10011284 (4:88833389)	rs10033134	4	88863345	59	0.00155374	0.980981	3.444
rs10011284 (4:88833389)	rs10033411	4	88863653	60	0.00135438	0.982335	0.972
rs10011284 (4:88833389)	rs17716041	4	88832384	61	0.00129049	0.983626	13.13
rs10011284 (4:88833389)	rs716203	4	88836036	62	0.00122962	0.984855	1.046
rs10011284 (4:88833389)	rs10516796	4	88856733	63	0.00071786	0.985573	2.651
rs10011284 (4:88833389)	rs11934026	4	88856586	64	0.000709532	0.986283	2.268
rs10011284 (4:88833389)	rs1477600	4	88856229	65	0.000664876	0.986948	0.442
rs10011284 (4:88833389)	rs10007241	4	88867706	66	0.000626832	0.987574	2.015
rs10011284 (4:88833389)	rs28537561	4	88820845	67	0.000321995	0.987896	0.147
rs10011284 (4:88833389)	rs28758613	4	88820859	68	0.000320887	0.988217	2.699
rs10011284 (4:88833389)	rs9995995	4	88829125	69	0.000319459	0.988537	2.431
rs10011284 (4:88833389)	rs10007881	4	88829139	70	0.0003187	0.988855	2.263
rs10011284 (4:88833389)	rs10018378	4	88829118	71	0.00031793	0.989173	2.445
rs10011284 (4:88833389)	rs6817223	4	88839497	72	0.000299218	0.989473	5.438
rs10011284 (4:88833389)	rs12503426	4	88819537	73	0.000271653	0.989744	1.182
rs10011284 (4:88833389)	rs12511124	4	88819568	74	0.000271139	0.990015	1.595
rs4253311 (4:187174683)	rs4253311	4	187174683	1	0.116497	0.116497	0.93	intron variant(KLKB1)
rs4253311 (4:187174683)	rs1973612	4	187169167	2	0.0683104	0.184807	2.511	intron variant(KLKB1)
rs4253311 (4:187174683)	rs4253282	4	187164399	3	0.0657244	0.250532	2.271	intron variant(KLKB1)
rs4253311 (4:187174683)	rs4253281	4	187164349	4	0.0625164	0.313048	1.844	intron variant(KLKB1)
rs4253311 (4:187174683)	rs35984397	4	187161501	5	0.0536064	0.366655	8.693	intron variant(KLKB1)
rs4253311 (4:187174683)	rs66530140	4	187161211	6	0.0520358	0.41869	7.525	intron variant(KLKB1)
rs4253311 (4:187174683)	rs3733402	4	187158034	7	0.0445994	0.46329
rs4253311 (4:187174683)	rs4253252	4	187157458	8	0.0443346	0.507624	3.703	intron variant(KLKB1)
rs4253311 (4:187174683)	rs4253255	4	187158922	9	0.0435863	0.551211	1.896	intron variant(KLKB1)
rs4253311 (4:187174683)	rs4253254	4	187158508	10	0.0434779	0.594689	3.348	intron variant(KLKB1)
rs4253311 (4:187174683)	rs4253248	4	187155488	11	0.0389236	0.633612	5.831	intron variant(KLKB1)
rs4253311 (4:187174683)	rs4253238	4	187148387	12	0.0375224	0.671135	4.975	intron variant(KLKB1)
rs4253311 (4:187174683)	rs1912826	4	187149540	13	0.0375022	0.708637	1.301	intron variant(KLKB1)
rs4253311 (4:187174683)	rs2048	4	187148133	14	0.0358351	0.744472	0.462	intron variant(KLKB1)
rs4253311 (4:187174683)	rs4241818	4	187153786	15	0.0350134	0.779485	11.91	intron variant(KLKB1)
rs4253311 (4:187174683)	rs4241817	4	187152658	16	0.0315011	0.810986	4.971	intron variant(KLKB1)
rs4253311 (4:187174683)	rs4241816	4	187152327	17	0.0296585	0.840645	0.723	intron variant(KLKB1)
rs4253311 (4:187174683)	rs3775298	4	187150478	18	0.0295089	0.870154	1.927	intron variant(KLKB1)
rs4253311 (4:187174683)	rs4241815	4	187152142	19	0.0288021	0.898956	12.64	intron variant(KLKB1)
rs4253311 (4:187174683)	rs1511801	4	187150710	20	0.0262405	0.925196	0.821	intron variant(KLKB1)
rs4253311 (4:187174683)	rs4862669	4	187145222	21	0.0252655	0.950462	1.146	intron variant(KLKB1)
rs4253311 (4:187174683)	rs12331618	4	187139939	22	0.0245277	0.97499	1.553	intron variant(KLKB1)
rs4253311 (4:187174683)	rs11132382	4	187143802	23	0.0242412	0.999231	8.207	intron variant(KLKB1)
SNP: single nucleotide polymorphism; PPA: posterior probability of association
CADD: Combined Annotation Dependent Depletion (higher scores indicate more likely to have deleterious effects)
Human genome build: GRCh37
