# Supplementary material for: Genetics of osteopontin in patients with chronic kidney disease: The German Chronic Kidney Disease study
Source: PLoS Genet. 2022 Apr 6;18(4):e1010139. doi: 10.1371/journal.pgen.1010139 (PMC9015153; doi:10.1371/journal.pgen.1010139)
Supplement: S4 Table — (XLSX) [file pgen.1010139.s016.xlsx]

## Sheet: S4 Table
S4 Table: Colocalization analysis: results for GTEx tissues.
Chromosome	RSID (OPN)	Position	HGNC gene symbol	Tissue	Start	End	NV	p12	alpha12	eQTL, min pvalue
4	rs10011284	87812237	MEPE	Lung	87321411	88346817	3049	0.986627	-0.380379	7.77297e-10
4	rs10011284	87812237	SPP1	Pancreas	87475650	88483426	2855	0.846706	0.265359	1.40077e-12
4	rs10011284	87812237	SPP1	Brain_Anterior_cingulate_cortex_BA24	87475650	88483426	2852	0.678791	0.393121	2.16683e-05
4	rs10011284	87812237	SPP1	Liver	87475650	88483426	2852	0.665445	0.366909	1.12709e-06
4	rs10011284	87812237	PKD2	Pancreas	87507635	88577777	2932	0.660943	0.353636	3.20328e-08
4	rs4253311	186153529	F11	Artery_Tibial	185766189	186789681	3634	0.977043	0.35341	6.19481e-12
4	rs4253311	186153529	F11	Brain_Cortex	185766189	186789681	3634	0.973751	0.276188	3.324e-07
4	rs4253311	186153529	F11	Small_Intestine_Terminal_Ileum	185766189	186789681	3631	0.954641	0.444725	3.81367e-05
4	rs4253311	186153529	F11	Esophagus_Muscularis	185766189	186789681	3634	0.940062	0.431077	4.04172e-08
4	rs4253311	186153529	F11	Colon_Transverse	185766189	186789681	3634	0.939228	0.394977	2.73027e-06
4	rs4253311	186153529	F11	Artery_Aorta	185766189	186789681	3634	0.882279	0.435851	3.09584e-05
4	rs4253311	186153529	F11	Brain_Anterior_cingulate_cortex_BA24	185766189	186789681	3631	0.76137	0.291282	1.43852e-05
4	rs4253311	186153529	F11	Pituitary	185766189	186789681	3634	0.70062	0.437583	2.23069e-05
NV: number of variants included from both data sets.
p12: posterior probability of a shared causal variant at the association locus for both traits (H4)
alpha12: average effect size of trait 1 over trait 2; a positive value refers to concordant effect directions of traits, a negative value to discordant effect directions.
All results with p12>0.5 are presented.
bold: positive colocalization (H4: p12>0.8).
Human genome build: GRCh38
