# Supplementary material for: Genetics of osteopontin in patients with chronic kidney disease: The German Chronic Kidney Disease study
Source: PLoS Genet. 2022 Apr 6;18(4):e1010139. doi: 10.1371/journal.pgen.1010139 (PMC9015153; doi:10.1371/journal.pgen.1010139)
Supplement: S5 Table — (XLSX) [file pgen.1010139.s017.xlsx]

## Sheet: S5 Table
S5 Table: Colocalization analysis: results for pQTLs, in trans.
Chromosome	RSID (OPN)	Position	UniProtID	Protein ID	Target	NV	p12	alpha12	pQTL, p-value	TargetFullName	Gene Name, Gene Symbol	PANTHER* Family/Subfamily	PANTHER* Protein Class	Species
4	rs4253311	186674683	Q96PZ7	CSMD1.9598.23.3	CSMD1	3727	0.983278	-0.721375	1.14815e-14	CUB and sushi domain-containing protein 1	CUB and sushi domain-containing protein 1;CSMD1;ortholog	CUB AND SUSHI DOMAIN-CONTAINING PROTEIN 1 (PTHR45656:SF3)		Homo sapiens
4	rs4253311	186674683	Q9BUN1	MENT.5744.12.3	CA056	3727	0.982087	0.748931	1.44544e-13	Protein MENT	Protein MENT;MENT;ortholog	PROTEIN MENT (PTHR16240:SF2)		Homo sapiens
4	rs4253311	186674683	Q9BY50	SEC11C.10658.28.3	SC11C	3727	0.981687	0.796146	3.80189e-12	Signal peptidase complex catalytic subunit SEC11C	Signal peptidase complex catalytic subunit SEC11C;SEC11C;ortholog	SIGNAL PEPTIDASE COMPLEX CATALYTIC SUBUNIT SEC11C (PTHR10806:SF12)	serine protease(PC00203)	Homo sapiens
4	rs4253311	186674683	P80108	GPLD1.11939.11.3	PHLD	3727	0.981282	-0.425867	3.71535e-39	Phosphatidylinositol-glycan-specific phospholipase D	Phosphatidylinositol-glycan-specific phospholipase D;GPLD1;ortholog	PHOSPHATIDYLINOSITOL-GLYCAN-SPECIFIC PHOSPHOLIPASE D (PTHR23221:SF7)	phospholipase(PC00186)	Homo sapiens
4	rs4253311	186674683	Q8N729	NPW.9986.14.3	Neuropeptide W	3727	0.980718	0.593324	1.8197e-20	Neuropeptide W	Neuropeptide W;NPW;ortholog	NEUROPEPTIDE W (PTHR28553:SF2)		Homo sapiens
4	rs4253311	186674683	P14314	PRKCSH.5687.5.3	GLU2B	3727	0.979959	-0.460607	1.58489e-33	Glucosidase 2 subunit beta	Glucosidase 2 subunit beta;PRKCSH;ortholog	GLUCOSIDASE 2 SUBUNIT BETA (PTHR12630:SF1)	protein-binding activity modulator(PC00095)	Homo sapiens
4	rs4253311	186674683	P12272	PTHLH.2962.50.2	PTHrP	3727	0.979653	0.552417	1.1749e-23	Parathyroid hormone-related protein	Parathyroid hormone-related protein;PTHLH;ortholog	PARATHYROID HORMONE-RELATED PROTEIN (PTHR17223:SF0)	peptide hormone(PC00179)	Homo sapiens
4	rs4253311	186674683	P20366	TAC1.9337.43.3	TKN1	3727	0.979518	0.61468	4.0738e-19	Protachykinin-1	Protachykinin-1;TAC1;ortholog	PROTACHYKININ-1 (PTHR11250:SF3)		Homo sapiens
4	rs4253311	186674683	Q14956	GPNMB.8606.39.3	GPNMB	3727	0.979189	0.676321	3.98107e-16	Transmembrane glycoprotein NMB	Transmembrane glycoprotein NMB;GPNMB;ortholog	TRANSMEMBRANE GLYCOPROTEIN NMB (PTHR11861:SF11)	membrane-bound signaling molecule(PC00152)	Homo sapiens
4	rs4253311	186674683	Q86WK6	AMIGO1.9979.13.3	AMGO1	3727	0.979142	-0.963937	3.71535e-09	Amphoterin-induced protein 1	Amphoterin-induced protein 1;AMIGO1;ortholog	AMPHOTERIN-INDUCED PROTEIN 1 (PTHR24368:SF1)		Homo sapiens
4	rs4253311	186674683	Q30KQ7	DEFB113.13374.4.3	DB113	3727	0.979025	-0.9021	3.80189e-10	Beta-defensin 113	Beta-defensin 113;DEFB113;ortholog	BETA-DEFENSIN 113 (PTHR39411:SF1)	antimicrobial response protein(PC00051)	Homo sapiens
4	rs4253311	186674683	P35318	ADM.14115.34.3	Adrenomedullin	3727	0.978955	0.69902	2.45471e-16	Adrenomedullin	Pro-adrenomedullin;ADM;ortholog	PRO-ADRENOMEDULLIN (PTHR23414:SF3)	peptide hormone(PC00179)	Homo sapiens
4	rs4253311	186674683	Q9UJU6	DBNL.4978.54.2	DBNL	3727	0.978905	-0.544891	3.89045e-24	Drebrin-like protein	Drebrin-like protein;DBNL;ortholog	DREBRIN-LIKE PROTEIN (PTHR10829:SF12)	non-motor actin binding protein(PC00165)	Homo sapiens
4	rs4253311	186674683	P17174	GOT1.4912.17.1	GOT1	3727	0.978822	-0.82496	2.81838e-11	Aspartate aminotransferase, cytoplasmic	Aspartate aminotransferase, cytoplasmic;GOT1;ortholog	ASPARTATE AMINOTRANSFERASE, CYTOPLASMIC (PTHR11879:SF3)	transaminase(PC00216)	Homo sapiens
4	rs4253311	186674683	P60568	IL2.3070.1.2	IL-2	3727	0.97875	-0.714097	7.07946e-15	Interleukin-2	NA	NA	NA	NA
4	rs4253311	186674683	P10645	CHGA.8476.11.3	CgA	3727	0.978391	0.651564	2.18776e-17	Chromogranin-A	Chromogranin-A;CHGA;ortholog	CHROMOGRANIN-A (PTHR10583:SF1)		Homo sapiens
4	rs4253311	186674683	Q8IZ57	NRSN1.11654.77.3	NRSN1	3727	0.978025	0.734701	6.91831e-14	Neurensin-1	Neurensin-1;NRSN1;ortholog	NEURENSIN-1 (PTHR14796:SF6)		Homo sapiens
4	rs4253311	186674683	P19021	PAM.5620.13.3	AMD	3727	0.978006	0.737011	7.07946e-14	Peptidyl-glycine alpha-amidating monooxygenase	Peptidyl-glycine alpha-amidating monooxygenase;PAM;ortholog	PEPTIDYL-GLYCINE ALPHA-AMIDATING MONOOXYGENASE (PTHR10680:SF14)	oxygenase(PC00177)	Homo sapiens
4	rs4253311	186674683	P55103	INHBC.6408.2.3	INHBC	3727	0.977771	0.797777	4.57088e-12	Inhibin beta C chain	Inhibin beta C chain;INHBC;ortholog	INHIBIN BETA C CHAIN (PTHR11848:SF130)	growth factor(PC00112)	Homo sapiens
4	rs4253311	186674683	Q9BYR9	KRTAP2.4.14615.46.3	KRA24	3727	0.977693	0.738556	9.77237e-14	Keratin-associated protein 2-4	Keratin-associated protein 2-4;KRTAP2-4;ortholog	KERATIN-ASSOCIATED PROTEIN 2-2-RELATED (PTHR23262:SF199)		Homo sapiens
4	rs4253311	186674683	Q8N9N2	ASCC1.10647.18.3	ASCC1	3727	0.977404	-0.588574	7.24436e-21	Activating signal cointegrator 1 complex subunit 1	Activating signal cointegrator 1 complex subunit 1;ASCC1;ortholog	ACTIVATING SIGNAL COINTEGRATOR 1 COMPLEX SUBUNIT 1 (PTHR13360:SF1)		Homo sapiens
4	rs4253311	186674683	P20800	EDN2.12574.36.3	Endothelin 2	3727	0.977383	0.780968	1.41254e-12	Endothelin-2	Endothelin-2;EDN2;ortholog	ENDOTHELIN-2 (PTHR13874:SF9)	peptide hormone(PC00179)	Homo sapiens
4	rs4253311	186674683	O43915	FIGF.13098.93.3	VEGF-D	3727	0.977313	-0.703119	4.2658e-15	Vascular endothelial growth factor D	Vascular endothelial growth factor D;VEGFD;ortholog	VASCULAR ENDOTHELIAL GROWTH FACTOR D (PTHR12025:SF11)	growth factor(PC00112)	Homo sapiens
4	rs4253311	186674683	P16403	HIST1H1C.2987.37.3	Histone H1.2	3727	0.977273	0.8946	4.7863e-10	Histone H1.2	Histone H1.2;H1-2;ortholog	HISTONE H1.2 (PTHR11467:SF86)	histone(PC00118)	Homo sapiens
4	rs4253311	186674683	O95571	ETHE1.3847.56.2	ETHE1	3727	0.977235	0.771391	4.16869e-13	Persulfide dioxygenase ETHE1, mitochondrial	Persulfide dioxygenase ETHE1, mitochondrial;ETHE1;ortholog	PERSULFIDE DIOXYGENASE ETHE1, MITOCHONDRIAL (PTHR43084:SF1)	oxygenase(PC00177)	Homo sapiens
4	rs4253311	186674683	P61278	SST.5957.30.3	Somatostatin-28	3727	0.977094	0.835501	5.12861e-11	Somatostatin-28	Somatostatin;SST;ortholog	SOMATOSTATIN (PTHR10558:SF2)	peptide hormone(PC00179)	Homo sapiens
4	rs4253311	186674683	P18075	BMP7.2972.57.2	BMP-7	3727	0.976968	-0.658706	3.71535e-17	Bone morphogenetic protein 7	Bone morphogenetic protein 7;BMP7;ortholog	BONE MORPHOGENETIC PROTEIN 7 (PTHR11848:SF135)	growth factor(PC00112)	Homo sapiens
4	rs4253311	186674683	Q9ULB1	NRXN1.8971.9.3	NRX1A	3727	0.976943	0.449663	3.23594e-35	Neurexin-1	Neurexin-1;NRXN1;ortholog	NEUREXIN-1 (PTHR15036:SF51)		Homo sapiens
4	rs4253311	186674683	Q969Z4	RELT.14112.40.3	RELT	3727	0.976769	0.913756	9.77237e-10	Tumor necrosis factor receptor superfamily member 19L	Tumor necrosis factor receptor superfamily member 19L;RELT;ortholog	TUMOR NECROSIS FACTOR RECEPTOR SUPERFAMILY MEMBER 19L (PTHR47397:SF1)	transmembrane signal receptor(PC00197)	Homo sapiens
4	rs4253311	186674683	P55291	CDH15.11215.6.3	CAD15	3727	0.976635	0.468958	2.51189e-32	Cadherin-15	Cadherin-15;CDH15;ortholog	CADHERIN-15 (PTHR24027:SF300)	cadherin(PC00057)	Homo sapiens
4	rs4253311	186674683	P55808	XG.8044.90.3	XG	3727	0.976611	0.706196	5.37032e-15	Glycoprotein Xg	Glycoprotein Xg;XG;ortholog	GLYCOPROTEIN XG (PTHR15076:SF4)		Homo sapiens
4	rs4253311	186674683	Q8N6K0	TEX29.10557.6.3	TEX29	3727	0.976559	-0.788214	3.31131e-12	Testis-expressed sequence 29 protein	Testis-expressed protein 29;TEX29;ortholog	TESTIS-EXPRESSED PROTEIN 29 (PTHR37339:SF1)		Homo sapiens
4	rs4253311	186674683	P22223	CDH3.2643.57.2	P-Cadherin	3727	0.976475	-0.916184	6.76083e-10	Cadherin-3	Cadherin-3;CDH3;ortholog	CADHERIN-3 (PTHR24027:SF319)	cadherin(PC00057)	Homo sapiens
4	rs4253311	186674683	Q9H4A9	DPEP2.8327.26.3	DPEP2	3727	0.97635	0.530679	2.04174e-25	Dipeptidase 2	Dipeptidase 2;DPEP2;ortholog	DIPEPTIDASE 2 (PTHR10443:SF9)	protease(PC00190)	Homo sapiens
4	rs4253311	186674683	Q13618	CUL3.10045.47.3	CUL3	3727	0.97628	0.904954	3.80189e-10	Cullin-3	Cullin-3;CUL3;ortholog	CULLIN-3 (PTHR11932:SF168)	ubiquitin-protein ligase(PC00234)	Homo sapiens
4	rs4253311	186674683	P01275	GCG.4891.50.1	Glucagon	3727	0.976241	0.586035	5.62341e-21	Glucagon	Pro-glucagon;GCG;ortholog	PRO-GLUCAGON (PTHR11418:SF0)		Homo sapiens
4	rs4253311	186674683	Q9Y5N6	ORC6L.12389.4.3	ORC6	3727	0.976171	-1.01444	3.01995e-08	Origin recognition complex subunit 6	Origin recognition complex subunit 6;ORC6;ortholog	ORIGIN RECOGNITION COMPLEX SUBUNIT 6 (PTHR13394:SF0)	replication origin binding protein(PC00199)	Homo sapiens
4	rs4253311	186674683	Q9NRX6	TMEM167B.13421.17.3	KISHB	3727	0.976119	1.0624	1.41254e-07	Protein kish-B	Protein kish-B;TMEM167B;ortholog	PROTEIN KISH-B (PTHR46815:SF1)		Homo sapiens
4	rs4253311	186674683	P31947	SFN.4829.43.6	STRATIFIN	3727	0.975999	0.97385	8.31764e-09	14-3-3 protein sigma	14-3-3 protein sigma;SFN;ortholog	14-3-3 PROTEIN SIGMA (PTHR18860:SF14)	scaffold/adaptor protein(PC00226)	Homo sapiens
4	rs4253311	186674683	P08138	NGFR.8374.5.3	NGF R	3727	0.975994	0.665131	6.76083e-17	Tumor necrosis factor receptor superfamily member 16	Tumor necrosis factor receptor superfamily member 16;NGFR;ortholog	TUMOR NECROSIS FACTOR RECEPTOR SUPERFAMILY MEMBER 16 (PTHR46605:SF3)	transmembrane signal receptor(PC00197)	Homo sapiens
4	rs4253311	186674683	P08962	CD63.9190.7.3	CD63	3727	0.975923	-0.551533	8.91251e-24	CD63 antigen	CD63 antigen;CD63;ortholog	CD63 ANTIGEN (PTHR19282:SF471)		Homo sapiens
4	rs4253311	186674683	Q8TC05	MDM1.7898.29.3	MDM1	3727	0.975874	1.03719	9.33254e-08	Nuclear protein MDM1	Nuclear protein MDM1;MDM1;ortholog	NUCLEAR PROTEIN MDM1 (PTHR32078:SF1)		Homo sapiens
4	rs4253311	186674683	P78552	IL13RA1.2633.52.2	IL-13 Ra1	3727	0.975851	-0.704968	5.12861e-15	Interleukin-13 receptor subunit alpha-1	Interleukin-13 receptor subunit alpha-1;IL13RA1;ortholog	INTERLEUKIN-13 RECEPTOR SUBUNIT ALPHA-1 (PTHR23036:SF89)	transmembrane signal receptor(PC00197)	Homo sapiens
4	rs4253311	186674683	P24592	IGFBP6.14088.38.3	IGFBP-6	3727	0.97581	1.04197	7.4131e-08	Insulin-like growth factor-binding protein 6	Insulin-like growth factor-binding protein 6;IGFBP6;ortholog	INSULIN-LIKE GROWTH FACTOR-BINDING PROTEIN 6 (PTHR11551:SF14)	protease inhibitor(PC00191)	Homo sapiens
4	rs4253311	186674683	P29279	CTGF.2975.19.2	CTGF	3727	0.975761	1.04723	1.28825e-07	Connective tissue growth factor	CCN family member 2;CCN2;ortholog	CCN FAMILY MEMBER 2 (PTHR11348:SF7)	growth factor(PC00112)	Homo sapiens
4	rs4253311	186674683	Q969V5	MUL1.11159.14.3	MUL1	3727	0.975727	1.06374	1.44544e-07	Mitochondrial ubiquitin ligase activator of NFKB 1	Mitochondrial ubiquitin ligase activator of NFKB 1;MUL1;ortholog	MITOCHONDRIAL UBIQUITIN LIGASE ACTIVATOR OF NFKB 1 (PTHR12183:SF4)		Homo sapiens
4	rs4253311	186674683	P01210	PENK.9076.25.3	PENK	3727	0.975643	1.04698	1.44544e-07	Proenkephalin-A	Proenkephalin-A;PENK;ortholog	PROENKEPHALIN-A (PTHR11438:SF3)	neuropeptide(PC00162)	Homo sapiens
4	rs4253311	186674683	P23352	KAL1.6603.18.3	KALM	3727	0.975575	1.00131	3.54813e-08	Anosmin-1	Anosmin-1;ANOS1;ortholog	ANOSMIN-1 (PTHR14131:SF5)	extracellular matrix protein(PC00102)	Homo sapiens
4	rs4253311	186674683	P01148	GNRH1.5627.53.3	GON1	3727	0.975374	0.54612	3.0903e-24	Progonadoliberin-1	Progonadoliberin-1;GNRH1;ortholog	PROGONADOLIBERIN-1 (PTHR10522:SF0)	peptide hormone(PC00179)	Homo sapiens
4	rs4253311	186674683	O60507	TPST1.7928.183.3	TPST1	3727	0.975077	1.08985	4.16869e-07	Protein-tyrosine sulfotransferase 1	Protein-tyrosine sulfotransferase 1;TPST1;ortholog	PROTEIN-TYROSINE SULFOTRANSFERASE 1 (PTHR12788:SF4)	transferase(PC00220)	Homo sapiens
4	rs4253311	186674683	Q9HAP6	LIN7B.4238.4.2	LIN7B	3727	0.974899	1.02933	8.31764e-08	Protein lin-7 homolog B	Protein lin-7 homolog B;LIN7B;ortholog	PROTEIN LIN-7 HOMOLOG B (PTHR14063:SF7)	cell junction protein(PC00070)	Homo sapiens
4	rs4253311	186674683	P24557	TBXAS1.8098.37.3	THAS	3727	0.974822	1.08877	3.63078e-07	Thromboxane-A synthase	Thromboxane-A synthase;TBXAS1;ortholog	THROMBOXANE-A SYNTHASE (PTHR24301:SF2)	isomerase(PC00135)	Homo sapiens
4	rs4253311	186674683	Q16666	IFI16.13940.19.3	IP16	3727	0.974778	-1.07981	2.04174e-07	Gamma-interferon-inducible protein 16	Gamma-interferon-inducible protein 16;IFI16;ortholog	GAMMA-INTERFERON-INDUCIBLE PROTEIN 16 (PTHR12200:SF5)	DNA-binding transcription factor(PC00218)	Homo sapiens
4	rs4253311	186674683	Q8N3T6	TMEM132C.11128.29.3	T132C	3727	0.974708	-0.924913	1.44544e-09	Transmembrane protein 132C	Transmembrane protein 132C;TMEM132C;ortholog	TRANSMEMBRANE PROTEIN 132C (PTHR13388:SF4)		Homo sapiens
4	rs4253311	186674683	Q7Z6I6	ARHGAP30.12807.89.3	RHG30	3727	0.974456	0.741062	9.54993e-14	Rho GTPase-activating protein 30	Rho GTPase-activating protein 30;ARHGAP30;ortholog	RHO GTPASE-ACTIVATING PROTEIN 30 (PTHR15729:SF12)	GTPase-activating protein(PC00257)	Homo sapiens
4	rs4253311	186674683	Q96KQ7	EHMT2.5843.60.3	NG36	3727	0.97436	-0.867397	1.34896e-10	Histone-lysine N-methyltransferase EHMT2	Histone-lysine N-methyltransferase EHMT2;EHMT2;ortholog	HISTONE-LYSINE N-METHYLTRANSFERASE EHMT2 (PTHR46307:SF1)		Homo sapiens
4	rs4253311	186674683	Q14012	CAMK1.3592.4.3	CAMK1	3727	0.974023	1.09988	3.89045e-07	Calcium/calmodulin-dependent protein kinase type 1	Calcium/calmodulin-dependent protein kinase type 1;CAMK1;ortholog	CALCIUM/CALMODULIN-DEPENDENT PROTEIN KINASE TYPE 1 (PTHR24347:SF197)	non-receptor serine/threonine protein kinase(PC00167)	Homo sapiens
4	rs4253311	186674683	Q9BYN0	SRXN1.14268.4.3	SRXN1	3727	0.9737	-1.12408	3.16228e-07	Sulfiredoxin-1	Sulfiredoxin-1;SRXN1;ortholog	SULFIREDOXIN-1 (PTHR21348:SF2)		Homo sapiens
4	rs4253311	186674683	O15031	PLXNB2.9216.100.3	PLXB2	3727	0.973629	-1.08162	2.23872e-07	Plexin-B2	Plexin-B2;PLXNB2;ortholog	PLEXIN-B2 (PTHR22625:SF9)		Homo sapiens
4	rs4253311	186674683	Q9UK55	SERPINA10.13119.26.3	protein Z inhibitor	3727	0.973575	-1.06688	1.58489e-07	Protein Z-dependent protease inhibitor	Protein Z-dependent protease inhibitor;SERPINA10;ortholog	PROTEIN Z-DEPENDENT PROTEASE INHIBITOR (PTHR11461:SF191)	protease inhibitor(PC00191)	Homo sapiens
4	rs4253311	186674683	Q16363	LAMA4.6577.64.3	LAMA4	3727	0.973428	0.431639	4.7863e-38	Laminin subunit alpha-4	Laminin subunit alpha-4;LAMA4;ortholog	LAMININ SUBUNIT ALPHA-4 (PTHR15036:SF47)		Homo sapiens
4	rs4253311	186674683	Q9Y663	HS3ST3A1.8268.98.3	HS3SA	3727	0.973151	1.09342	3.31131e-07	Heparan sulfate glucosamine 3-O-sulfotransferase 3A1	Heparan sulfate glucosamine 3-O-sulfotransferase 3A1;HS3ST3A1;ortholog	HEPARAN SULFATE GLUCOSAMINE 3-O-SULFOTRANSFERASE 3A1 (PTHR10605:SF64)	transferase(PC00220)	Homo sapiens
4	rs4253311	186674683	O43505	B3GNT1.8259.25.3	B3GN1	3727	0.972925	1.08113	2.45471e-07	Beta-1,4-glucuronyltransferase 1	Beta-1,4-glucuronyltransferase 1;B4GAT1;ortholog	BETA-1,4-GLUCURONYLTRANSFERASE 1 (PTHR46420:SF1)	transferase(PC00220)	Homo sapiens
4	rs4253311	186674683	Q96K49	TMEM87B.13485.20.3	TM87B	3727	0.972627	0.381939	1.28825e-48	Transmembrane protein 87B	Transmembrane protein 87B;TMEM87B;ortholog	TRANSMEMBRANE PROTEIN 87B (PTHR21229:SF16)	G-protein coupled receptor(PC00021)	Homo sapiens
4	rs4253311	186674683	Q14515	SPARCL1.4467.49.2	SPARCL1	3727	0.97201	-0.853585	9.12011e-11	SPARC-like protein 1	SPARC-like protein 1;SPARCL1;ortholog	SPARC-LIKE PROTEIN 1 (PTHR13866:SF16)	extracellular matrix glycoprotein(PC00100)	Homo sapiens
4	rs4253311	186674683	Q5T1S8	NCMAP.14614.41.3	CA130	3727	0.9716	1.14868	9.77237e-07	Noncompact myelin-associated protein	Noncompact myelin-associated protein;NCMAP;ortholog	NONCOMPACT MYELIN-ASSOCIATED PROTEIN (PTHR35974:SF1)	myelin protein(PC00161)	Homo sapiens
4	rs4253311	186674683	O60674	JAK2.4998.50.2	JAK2	3727	0.971337	0.504082	5.24807e-28	Tyrosine-protein kinase JAK2	Tyrosine-protein kinase JAK2;JAK2;ortholog	TYROSINE-PROTEIN KINASE JAK2 (PTHR45807:SF1)		Homo sapiens
4	rs4253311	186674683	Q92688	ANP32B.4194.26.3	AN32B	3727	0.971324	0.669983	1.31826e-16	Acidic leucine-rich nuclear phosphoprotein 32 family member B	Acidic leucine-rich nuclear phosphoprotein 32 family member B;ANP32B;ortholog	ACIDIC LEUCINE-RICH NUCLEAR PHOSPHOPROTEIN 32 FAMILY MEMBER B (PTHR11375:SF2)	chromatin/chromatin-binding, or -regulatory protein(PC00077)	Homo sapiens
4	rs4253311	186674683	Q6N022	TENM4.11365.17.3	TEN4	3727	0.969008	1.09194	3.46737e-07	Teneurin-4	Teneurin-4;TENM4;ortholog	TENEURIN-4 (PTHR11219:SF9)		Homo sapiens
4	rs4253311	186674683	P04114	APOB.2797.56.2	Apo B	3727	0.968449	-1.09553	2.69153e-07	Apolipoprotein B	Apolipoprotein B-100;APOB;ortholog	APOLIPOPROTEIN B-100 (PTHR13769:SF1)	apolipoprotein(PC00052)	Homo sapiens
4	rs4253311	186674683	Q6P988	NOTUM.8252.2.3	NOTUM	3727	0.968196	1.13378	5.49541e-07	Palmitoleoyl-protein carboxylesterase NOTUM	Palmitoleoyl-protein carboxylesterase NOTUM;NOTUM;ortholog	PALMITOLEOYL-PROTEIN CARBOXYLESTERASE NOTUM (PTHR21562:SF7)		Homo sapiens
4	rs4253311	186674683	Q9ULW5	RAB26.6997.32.3	RAB26	3727	0.967544	1.17138	1.65959e-06	Ras-related protein Rab-26	Ras-related protein Rab-26;RAB26;ortholog	RAS-RELATED PROTEIN RAB-26 (PTHR47978:SF21)		Homo sapiens
4	rs4253311	186674683	P21815	IBSP.3415.61.2	BSP	3727	0.967475	0.737838	5.01187e-14	Bone sialoprotein 2	Bone sialoprotein 2;IBSP;ortholog	BONE SIALOPROTEIN 2 (PTHR10345:SF0)	extracellular matrix structural protein(PC00103)	Homo sapiens
4	rs4253311	186674683	Q08499	PDE4D.5255.22.3	PDE4D	3727	0.96715	1.18451	1.44544e-06	cAMP-specific 3',5'-cyclic phosphodiesterase 4D	cAMP-specific 3',5'-cyclic phosphodiesterase 4D;PDE4D;ortholog	CAMP-SPECIFIC 3',5'-CYCLIC PHOSPHODIESTERASE 4D (PTHR11347:SF91)	phosphodiesterase(PC00185)	Homo sapiens
4	rs4253311	186674683	Q9BRR6	ADPGK.6221.1.3	ADPGK	3727	0.964273	1.10328	4.57088e-07	ADP-dependent glucokinase	ADP-dependent glucokinase;ADPGK;ortholog	ADP-DEPENDENT GLUCOKINASE (PTHR21208:SF0)	kinase(PC00137)	Homo sapiens
4	rs4253311	186674683	P03372	ESR1.2945.25.1	ER	3727	0.964198	1.18647	3.0903e-06	Estrogen receptor	Estrogen receptor;ESR1;ortholog	ESTROGEN RECEPTOR (PTHR48092:SF16)		Homo sapiens
4	rs4253311	186674683	Q96LZ2	MAGEB10.11456.2.3	MAGBA	3727	0.960602	1.20783	2.75423e-06	Melanoma-associated antigen B10	Melanoma-associated antigen B10;MAGEB10;ortholog	MELANOMA-ASSOCIATED ANTIGEN B10 (PTHR11736:SF157)	scaffold/adaptor protein(PC00226)	Homo sapiens
4	rs4253311	186674683	P52292	KPNA2.2860.19.2	Karyopherin-a2	3727	0.959693	1.20972	3.23594e-06	Importin subunit alpha-1	Importin subunit alpha-1;KPNA2;ortholog	IMPORTIN SUBUNIT ALPHA-1 (PTHR23316:SF12)	transporter(PC00227)	Homo sapiens
4	rs4253311	186674683	Q5J8M3	EMC4.13516.46.3	TMM85	3727	0.950896	1.20141	7.58578e-07	ER membrane protein complex subunit 4	ER membrane protein complex subunit 4;EMC4;ortholog	ER MEMBRANE PROTEIN COMPLEX SUBUNIT 4 (PTHR19315:SF9)		Homo sapiens
4	rs4253311	186674683	O43353	RIPK2.8993.151.3	RIPK2	3727	0.950365	1.22718	4.57088e-06	Receptor-interacting serine/threonine-protein kinase 2	Receptor-interacting serine/threonine-protein kinase 2;RIPK2;ortholog	RECEPTOR-INTERACTING SERINE/THREONINE-PROTEIN KINASE 2 (PTHR44329:SF9)	non-receptor serine/threonine protein kinase(PC00167)	Homo sapiens
4	rs4253311	186674683	P04004	VTN.13125.45.3	Vitronectin	3727	0.95027	-1.0612	7.07946e-08	Vitronectin	Vitronectin;VTN;ortholog	VITRONECTIN (PTHR22917:SF3)		Homo sapiens
4	rs4253311	186674683	Q86VW1	SLC22A16.9969.8.3	S22AG	3727	0.939595	1.24937	6.16595e-06	Solute carrier family 22 member 16	Solute carrier family 22 member 16;SLC22A16;ortholog	SOLUTE CARRIER FAMILY 22 MEMBER 16 (PTHR24064:SF186)	secondary carrier transporter(PC00258)	Homo sapiens
4	rs4253311	186674683	O00453	LST1.9531.24.3	LST1	3727	0.938048	1.24844	7.4131e-06	Leukocyte-specific transcript 1 protein	Leukocyte-specific transcript 1 protein;LST1;ortholog	LEUKOCYTE-SPECIFIC TRANSCRIPT 1 PROTEIN (PTHR15452:SF5)		Homo sapiens
4	rs4253311	186674683	Q16832	DDR2.3606.2.5	Discoidin domain receptor 2	3727	0.893083	1.29684	4.46684e-06	Discoidin domain-containing receptor 2	Discoidin domain-containing receptor 2;DDR2;ortholog	DISCOIDIN DOMAIN-CONTAINING RECEPTOR 2 (PTHR24416:SF295)	transmembrane signal receptor(PC00197)	Homo sapiens
4	rs4253311	186674683	P19878	NCF2.10047.12.3	NCF-2	3727	0.892285	-1.31788	5.7544e-06	Neutrophil cytosol factor 2	Neutrophil cytosol factor 2;NCF2;ortholog	NEUTROPHIL CYTOSOL FACTOR 2 (PTHR15175:SF3)	protein-binding activity modulator(PC00095)	Homo sapiens
4	rs4253311	186674683	P08253	MMP2.4160.49.1	MMP-2	3727	0.859512	-1.28831	5.37032e-07	72 kDa type IV collagenase	72 kDa type IV collagenase;MMP2;ortholog	72 KDA TYPE IV COLLAGENASE (PTHR10201:SF29)	metalloprotease(PC00153)	Homo sapiens
4	rs4253311	186674683	O75503	CLN5.8874.53.3	CLN5	3727	0.823134	1.31044	4.57088e-07	Ceroid-lipofuscinosis neuronal protein 5	Ceroid-lipofuscinosis neuronal protein 5;CLN5;ortholog	CEROID-LIPOFUSCINOSIS NEURONAL PROTEIN 5 (PTHR15380:SF2)		Homo sapiens
p12: posterior probability of a shared causal variant at the association locus for both traits (H4)
alpha12: average effect size of trait 1 over trait 2; a positive value refers to concordant effect directions of traits, a negative value to discordant effect directions.
All results with p12>0.8 (i.e., positive colocalization) are presented.
* Mi H, Huang X, Muruganujan A, Tang H, Mills C, Kang D, Thomas PD. PANTHER version 14: more genomes, a new PANTHER GO-slim and improvements in enrichment analysis tools. Nucleic Acids Res. Jan 2019;47(D1):D419-D426
NA: not available, protein P60568 could not be mapped
Human genome build: GRCh37
