# Supplementary material for: Genetics of osteopontin in patients with chronic kidney disease: The German Chronic Kidney Disease study
Source: PLoS Genet. 2022 Apr 6;18(4):e1010139. doi: 10.1371/journal.pgen.1010139 (PMC9015153; doi:10.1371/journal.pgen.1010139)
Supplement: S6 Table — (XLSX) [file pgen.1010139.s018.xlsx]

## Sheet: S6 Table
S6 Table: GO overrepresentation analysis results for colocalized pQTLs, in trans.
Annotation data set	GO term	Related GO terms*	N mapped genes	N observed genes (O)	N expected genes (E)	Enrichment (O/E)	fold Enrichment (O/E)	Raw p-value (Fisher's test)	False Discovery Rate (Benjamini-Hochberg)	Corrected p-value (Bonferroni)
GO cellular component	perikaryon (GO:0043204)	1	158	6	0.66	+	9.09	6.32e-05	0.018	0.0926
GO cellular component	neuronal cell body (GO:0043025)	1	512	12	2.14	+	5.61	1.72e-06	0.00114	0.00252
GO cellular component	cell body (GO:0044297)	1	584	12	2.44	+	4.92	6.43e-06	0.00257	0.00943
GO cellular component	synapse (GO:0045202)		1344	17	5.61	+	3.03	3.83e-05	0.0127	0.0561
GO cellular component	extracellular space (GO:0005615)	2	3391	33	14.16	+	2.33	1.18e-06	0.00118	0.00173
GO cellular component	extracellular region (GO:0005576)	2	4322	40	18.05	+	2.22	1.55e-07	0.000309	0.000227
GO cellular component	endomembrane system (GO:0012505)		4654	39	19.43	+	2.01	3.47e-06	0.00173	0.00508
GO cellular component	vesicle (GO:0031982)		3919	32	16.36	+	1.96	8.36e-05	0.0209	0.123
GO cellular component	Unclassified (UNCLASSIFIED)		1755	1	7.33	-	0.14	0.00988	0.493	0
GO molecular function complete	hormone activity (GO:0005179)	3	127	8	0.53	+	15.09	9.25e-08	0.000221	0.000266
GO molecular function complete	heparin binding (GO:0008201)		169	7	0.71	+	9.92	8.75e-06	0.00696	0.0252
GO molecular function complete	glycosaminoglycan binding (GO:0005539)		234	7	0.98	+	7.16	6.57e-05	0.0392	0.189
GO molecular function complete	G protein-coupled receptor binding (GO:0001664)		294	8	1.23	+	6.52	3.73e-05	0.0254	0.107
GO molecular function complete	receptor ligand activity (GO:0048018)	3	492	13	2.05	+	6.33	1.61e-07	0.000256	0.000463
GO molecular function complete	signaling receptor activator activity (GO:0030546)	3	498	13	2.08	+	6.25	1.85e-07	0.00022	0.00053
GO molecular function complete	receptor regulator activity (GO:0030545)	3	545	13	2.28	+	5.71	5.02e-07	0.000479	0.00144
GO molecular function complete	cell adhesion molecule binding (GO:0050839)		538	10	2.25	+	4.45	9.15e-05	0.0485	0.263
GO molecular function complete	signaling receptor binding (GO:0005102)	3	1697	26	7.09	+	3.67	3.8e-09	1.81e-05	1.09e-05
GO molecular function complete	Unclassified (UNCLASSIFIED)		2360	5	9.85	-	0.51	0.124	1	0
GO: Gene Ontology
All results with false discovery value OR Bonferroni-corrected p-value <0.5 are presented.
bold: enriched terms defined by false discovery value AND Bonferroni-corrected p-value <0.5.
* related GO terms (see S7 Figure for details).
