# Supplementary material for: Genetics of osteopontin in patients with chronic kidney disease: The German Chronic Kidney Disease study
Source: PLoS Genet. 2022 Apr 6;18(4):e1010139. doi: 10.1371/journal.pgen.1010139 (PMC9015153; doi:10.1371/journal.pgen.1010139)
Supplement: S7 Table — (XLSX) [file pgen.1010139.s019.xlsx]

## Sheet: S7 Table
S7 Table: Colocalization analysis: results for GeneAtlas.
Chromosome	RSID (OPN)	Position	GeneAtlas trait name	RSID (GeneAtlas trait)	Position	Analysis	RSID conditioned on	NV	p1.2	p12	alpha12
4	rs10011284	88333389	bone disorder	rs899041	88775195	unconditional		3251	0.951882	0.0479889	-45.3036
4	rs10011284	88333389	gout	rs4148155	89054667	unconditional		3251	0.999925	8.79072e-07	3.36591
4	rs10011284	88333389	gout	rs4148155	89054667	conditional	rs548665502	1701	0.583258	0.00490522	3.35869
4	rs10011284	88333389	gout	rs548665502	89024883	conditional	rs4148155	1619	0.212897	0.00889419	38.1482
4	rs4253311	186674683	deep venous thrombosis (dvt)	rs4253399	187188094	unconditional		3803	1	1.33736e-11	-56.4682
4	rs4253311	186674683	deep venous thrombosis (dvt)	rs1593	187195551	conditional	rs4253399	2824	0.02323	0.960067	-47.1718
4	rs4253311	186674683	deep venous thrombosis (dvt)	rs4253399	187188094	conditional	rs1593	2775	0.893175	0.0115113	-16.5796
4	rs4253311	186674683	I26 Pulmonary embolism	rs2036914	187192481	unconditional		3803	1	1.0641e-10	-115.199
4	rs4253311	186674683	I26-I28 Pulmonary heart disease and diseases of pulmonary circulation	rs4253417	187199005	unconditional		3803	1	2.83956e-10	-114.05
4	rs4253311	186674683	I26-I28 Pulmonary heart disease and diseases of pulmonary circulation	rs4253417	187199005	conditional	rs4253425	1621	0.000153537	3.07595e-05	183.169
4	rs4253311	186674683	I26-I28 Pulmonary heart disease and diseases of pulmonary circulation	rs4253425	187205929	conditional	rs4253417	1670	0.253195	0.0026128	-18.9372
4	rs4253311	186674683	pulmonary embolism +/- dvt	rs4253417	187199005	unconditional		3803	0.999998	2.08286e-06	-101.491
4	rs4253311	186674683	venous thromboembolic disease	rs2289252	187207381	unconditional		3803	1	5.43701e-14	-44.5155
4	rs4253311	186674683	venous thromboembolic disease	rs2289252	187207381	conditional	rs4253407	3715	1	4.34932e-12	-60.3495
4	rs4253311	186674683	venous thromboembolic disease	rs4253407	187193308	conditional	rs2289252	3671	0.430035	0.546697	-63.6902
Analysis: unconditional (grey cell) - colocalization using marginal association statistics from GeneAtlas; conditional - colocalization using association statistics from GeneAtlas conditioning on presence of an independent signal in the region.
NV: number of variants included from both data sets.
p1.2: posterior probability of an association signal independent for each trait (H3)
p12: posterior probability of a shared causal variant at the association locus for both traits (H4)
alpha12: average effect size of trait 1 over trait 2; a positive value refers to concordant effect directions of traits, a negative value to discordant effect directions.
All results with p1.2>0.8 and p12>0.8 are presented.
bold: posterior probability>0.8.
Human genome build: GRCh37
